# Supplementary material for: Structures of flavivirus RNA promoters suggest two binding modes with NS5 polymerase
Source: Nat Commun. 2021 May 5;12:2530. doi: 10.1038/s41467-021-22846-1 (PMC8100141; doi:10.1038/s41467-021-22846-1)
Supplement: Supplementary file 3 — Source Data [file 41467_2021_22846_MOESM3_ESM.xlsx]

## Sheet: Fig 5b
		delta 6 ( Blue)				WT
	concentration [µM]	del F	SD		concentration [µM]	del F	SD
	0	1			0	1
	0.0345	0.9637	0.0218		0.0362	0.9614	0.0197
	0.138	0.9222	0.0174		0.1448	0.9283	0.0207
	0.345	0.8863	0.0209		0.362	0.8828	0.0209
	0.483	0.8716	0.0078		0.5068	0.8714	0.0225
	0.828	0.8633	0.0261		0.6878	0.8658	0.0183
	1.173	0.8415	0.0199		0.8688	0.8533	0.0336
	1.518	0.8373	0.0255		1.2308	0.8397	0.0281
	2.208	0.8301	0.0201		1.5928	0.8313	0.0092
	2.898	0.8343	0.0312		2.3168	0.8338	0.0264
	3.933	0.8263	0.0234		3.0408	0.8246	0.0137
					4.1268	0.8234	0.0211

## Sheet: Fig 5c
	WT				22, 23 mutant				856				840,841 AA				840, 841 EE
concentration	ΔF	SD		concentration	ΔF	SD		concentration	ΔF	SD		concentration	ΔF	SD		concentration	ΔF	SD
0	1			0	1			0	1			0	1			0	1
3.4144e-08	0.9773	0.019		3.1425e-08	0.9796	0.0264575		1.2217e-08	0.9664	0.0291033		3.4266e-08	0.9797	0.010583		5.3179e-08	0.982	0.0276225
6.8288e-08	0.9573	0.027		1.257e-07	0.9688	0.037027		4.8868e-08	0.9447	0.0115326		1.3706e-07	0.9467	0.0194679		2.1272e-07	0.9599	0.0308058
1.0243e-07	0.9417	0.008		3.1425e-07	0.9409	0.0230651		1.2217e-07	0.9181	0.0252389		3.4266e-07	0.9287	0.0274044		5.3179e-07	0.9476	0.0252389
1.7072e-07	0.9213	0.019		5.9707e-07	0.916	0.0348281		2.3212e-07	0.9012	0.0166433		6.5105e-07	0.9137	0.0210713		1.0104e-06	0.9371	0.037027
2.3901e-07	0.914	0.014		1.0684e-06	0.8959	0.0151327		4.1538e-07	0.8727	0.03005		1.165e-06	0.9008	0.0301993		1.8081e-06	0.9241	0.0261534
3.2437e-07	0.8985	0.03		1.3827e-06	0.8892	0.0196977		6.5972e-07	0.8643	0.0356791		1.5077e-06	0.8912	0.0135277		2.3399e-06	0.9226	0.0276225
5.8045e-07	0.8727	0.024		2.0112e-06	0.8786	0.0396611		1.0262e-06	0.8519	0.0251595		2.193e-06	0.8827	0.0329697		3.4035e-06	0.9171	0.0281603
7.7445e-07	0.869	0.006		2.6397e-06	0.882	0.0265141		1.3927e-06	0.8469	0.0301164		2.8783e-06	0.8815	0.0234307		4.4671e-06	0.9121	0.0389744
1.434e-06	0.8544	0.0226		3.5824e-06	0.8751	0.0240208		1.7592e-06	0.8473	0.0230651		3.9063e-06	0.8716	0.0297153
1.9462e-06	0.8526	0.0147		4.5251e-06	0.872	0.0311929		2.1542e-06	0.8435	0.0292062		4.9343e-06	0.8733	0.0157162
2.7222e-06	0.845	0.0199
3.4982e-06	0.842	0.0147

## Sheet: Suppl Fig 3
	ssRNA-F			ssRNA-F + tRNA-SLA competition
	log[conc]	delF		log[conc]	delF
	-7.2134	1.0183		-8	1
	-6.6114	1.0881		-7.2134	1
	-6.4353	1.1012		-6.6114	1.0029
	-6.2134	1.1425		-6.4353	1.0158
	-6.0673	1.1608		-6.2134	1.0255
	-5.9347	1.2372		-6.0673	1.038
	-5.8332	1.2531		-5.9347	1.0682
	-5.57	1.2793		-5.682	1.1024
	-5.4073	1.3004		-5.57	1.1262
	-5.2892			-5.4073	1.174
	-5.1565	1.3252		-5.2892	1.2004
	-5.0551	1.3306		-5.1565	1.292
	-4.9	1.335		-5.0551	1.315
				-4.9	1.325
